# Supplementary material for: Risk of Re-Rupture, Vasospasm, or Re-Stroke after Clipping or Coiling of Ruptured Intracranial Aneurysms: Long-Term Follow-Up with a Propensity Score-Matched, Population-Based Cohort Study
Source: J Pers Med. 2021 Nov 16;11(11):1209. doi: 10.3390/jpm11111209 (PMC8622401; doi:10.3390/jpm11111209)
Supplement: Supplementary file 1 [file jpm-11-01209-s001.zip]

Archive with 1 entries (1 files):
- jpm-1416430-supplementary.pdf
